# Supplementary material for: Anti-HIV agent azidothymidine decreases Tet(X)-mediated bacterial resistance to tigecycline in Escherichia coli
Source: Commun Biol. 2020 Apr 3;3:162. doi: 10.1038/s42003-020-0877-5 (PMC7125129; doi:10.1038/s42003-020-0877-5)
Supplement: Supplementary file 3 — Supplementary Data 1 [file 42003_2020_877_MOESM3_ESM.xlsx]

## Sheet: Figure 2
E. coli B3-1 (tet(X4)
	Tigecycline (μg mL-1)
Enrofloxacin (μg mL-1)	64	32	16	8	4	2	1	0
0	0.051	0.077	0.135	0.313	0.408	0.444	0.477	0.635
0.004	0.051	0.058	0.096	0.225	0.308	0.358	0.408	0.574
0.008	0.05	0.058	0.087	0.17	0.266	0.301	0.379	0.53
0.015	0.051	0.051	0.051	0.064	0.09	0.322	0.256	0.475
0.031	0.05	0.053	0.053	0.06	0.068	0.068	0.188	0.279
0.063	0.054	0.054	0.051	0.05	0.046	0.045	0.094	0.147
0.125	0.053	0.056	0.053	0.051	0.055	0.048	0.051	0.051
0.25	0.05	0.054	0.049	0.048	0.047	0.05	0.048	0.049
	Tigecycline (μg mL-1)
Bacitracin (μg mL-1)	64	32	16	8	4	2	1	0
0	0.057	0.075	0.173	0.397	0.532	0.556	0.64	0.677
16	0.057	0.053	0.064	0.173	0.212	0.326	0.409	0.605
32	0.057	0.057	0.052	0.051	0.167	0.28	0.313	0.52
64	0.056	0.055	0.05	0.052	0.145	0.144	0.263	0.507
128	0.054	0.054	0.05	0.051	0.059	0.119	0.249	0.439
256	0.053	0.052	0.051	0.051	0.056	0.075	0.174	0.403
512	0.05	0.053	0.051	0.049	0.044	0.044	0.042	0.144
1024	0.05	0.054	0.051	0.05	0.051	0.05	0.05	0.05
	Tigecycline (μg mL-1)
Azidothymidine (μg mL-1)	64	32	16	8	4	2	1	0
0	0.053	0.088	0.233	0.333	0.366	0.404	0.461	0.513
0.031	0.054	0.062	0.125	0.208	0.365	0.417	0.464	0.504
0.063	0.05	0.059	0.076	0.095	0.149	0.316	0.313	0.501
0.125	0.058	0.059	0.062	0.062	0.083	0.252	0.304	0.498
0.25	0.057	0.057	0.055	0.058	0.058	0.072	0.173	0.457
0.5	0.056	0.061	0.056	0.056	0.056	0.058	0.055	0.327
1	0.052	0.06	0.053	0.055	0.054	0.05	0.052	0.052
2	0.059	0.056	0.051	0.055	0.047	0.05	0.052	0.05
E. coli B2
	Tigecycline (μg mL-1)
Azidothymidine (μg mL-1)	2	1	0.5	0.25	0.125	0.063	0.031	0
0	0.044	0.043	0.048	0.174	0.272	0.412	0.5	0.661
0.25	0.044	0.05	0.045	0.057	0.128	0.301	0.346	0.346
0.5	0.046	0.044	0.045	0.049	0.051	0.23	0.298	0.331
1	0.044	0.044	0.043	0.048	0.049	0.335	0.355	0.314
2	0.043	0.042	0.043	0.043	0.045	0.306	0.339	0.395
4	0.043	0.045	0.044	0.045	0.042	0.149	0.326	0.347
8	0.044	0.042	0.045	0.043	0.045	0.044	0.151	0.376
16	0.043	0.044	0.043	0.048	0.043	0.043	0.043	0.254

## Sheet: Figure 3
b	Control	TIG (8)	TIG (16)	AZI (0.25)	AZI (0.5)	TIG + AZI (8 + 0.25)	TIG + AZI (16 + 0.5)
	1.56	1.57	3.57	1.09	1.97	39.71	51.37
	0.73	3.71	6.41	1.8	0.99	31.47	67.27
	2.57	2.97	4.72	2.08	3.87	42.14	60.17
c	Time (h)	Control			TIG (8 μg/mL)			AZI (0.25 μg/mL)			TIG + AZI (8 + 0.25)
	0	7.76	7.83	7.8	7.84	7.85	7.8	7.72	7.86	7.8	7.79	7.84	7.81
	6	9.23	9.24	9.21	8.6	9.23	8.97	9.07	9.03	9.05	7.72	7.23	7.59
	12	10.37	10.06	10.15	9.58	10.04	9.87	10.08	10.28	10.17	6.99	6.62	6.78
	24	10.19	10.46	10.29	10.26	9.9	10.18	10.45	10.43	10.43	6.86	6.28	6.51
					TIG (16 μg/mL)			AZI (0.5 μg/mL)			TIG + AZI (16 + 0.5)
					7.76	7.85	7.8	7.81	7.88	7.85	7.76	7.83	7.8
					8.77	8.03	8.48	9.4	9.07	9.28	7.72	7.21	7.52
					9.08	9.38	9.17	9.58	9.71	9.61	6.58	6.21	6.38
					9.45	9.63	9.57	9.68	9.96	9.78	5.01	5.54	5.31
d	Days	TIG	AZI	TIG + AZI
	1	1	1	1
	2	1	1	1
	3	2	1	1
	4	2	1	1
	5	2	1	1
	6	2	1	1
	7	2	1	1
	8	4	1	1
	9	4	1	2
	10	4	1	1
	11	4	1	1
	12	4	1	1
	13	4	1	1
	14	4	2	1
	15	8	1	1
	16	8	1	1
	17	8	1	1
	18	8	2	1
	19	8	1	2
	20	8	1	1
	21	8	1	1
	22	8	1	1
	23	16	1	1
	24	16	2	1
	25	16	1	1
	26	16	1	1
	27	16	1	2
	28	32	1	1
	29	32	1	1
	30	32	1	1
e	AZI (μg mL-1)	Conjugate frequency			Conjugators (Log10 CFU)
	0	3.8342e-06	3.52332e-06	3.675e-06	3.97	3.83	3.9
	0.05	2.38e-06	2.18e-06	2.28e-06	3.66	3.52	3.59
	0.1	1.87e-06	2.07e-06	1.97e-06	3.26	3.4	3.34
	0.25	3.63e-07	4.66e-07	4.15e-07	2.85	2.95	2.91

## Sheet: Figure 4
a
	Time (min)	Control			0.125			0.25			0.5			0.25
	0	73	104	98	87	49	65	110	68	87	85	68	78	98	95	97
	5	501	482	497	421	385	408	312	298	308	397	298	352	398	428	412
	10	798	804	799	687	596	652	498	389	452	487	397	449	528	408	468
	20	1637	1867	1792	1207	1384	1286	998	1092	1019	857	809	835	982	1057	996
	40	2468	2774	2597	2045	2209	2157	1558	1774	1647	1268	1082	1186	1538	1384	1486
	60	2982	2758	2814	2485	2510	2500	1957	2146	2087	1320	1057	1199	1687	1538	1789
b
	AZI (μg mL-1)	Tet(X3)			Tet(X4)
	0.001	94.34	102.632	97.845	94.34	102.632	97.852
	0.0025	90.943	99.877	95.844	90.943	99.877	96.414
	0.005	88.887	91.404	89.668	81.887	91.404	86.574
	0.0075	82.075	86.842	84.452	72.075	86.842	79.685
	0.015	66.226	77.368	71.412	66.226	77.368	70.987
	0.03	59.623	52.281	55.611	49.623	52.281	50.687
	0.06	48.679	35.965	42.813	28.679	35.965	31.587
	0.12	39.811	18.07	28.952	19.811	18.07	18.248
	0.25	18.491	25.263	22.668	18.491	15.263	16.998
	0.5	11.132	16.842	13.852	11.132	6.842	7.852
	1	2.642	9.684	5.684	2.642	3.684	2.886

## Sheet: Figure 5
a	G. mellonella
	Days	Control	TIG (32 mg/kg)	AZI (1 mg/kg)	TIG + AZI
	0.25	1	1	1	1
	0.25	1	1	1
	0.25	1	1
	0.25	1
	0.5	1	1	1
	0.5	1	1	1
	0.5	1
	1	1	1	1
	1	1		1
	2	1	1	1	1
	3			1
	4		1
	5		0	0	0
	5		0	0	0
	5				0
	5				0
	5				0
	5				0
	5				0
	5				0
b	Mice
	Days	Control	TIG (32 mg/kg)	AZI (1 mg/kg)	TIG + AZI
	0.25	1	1	1	1
	0.25	1	1
	0.25	1
	0.5	1	1	1	1
	0.5	1		1
	1	1	1	1
	1		1
	2		1	1
	3	1		1
	4	1
	5		1
	7		0	0	0
	7			0	0
	7				0
	7				0
	7				0
	7				0
c	Thigh (Log10 CFUs)
	Pre-treatment	Control	TIG (16 mg kg-1)	TIG (32 mg kg-1)	AZI (1 mg kg-1)	AZI (10 mg kg-1)	TIG+AZI (16 + 1)	TIG+AZI (32 + 1)
	5.48	8.79	8.07	6.78	7.09	7.04	7.05	4.58
	5.61	8.37	7.99	8.14	7.47	6.07	6.25	5.61
	5.53	7.96	8.26	7.25	8.02	6.97	6.08	5.79
	4.7	7.65	8.78	8.31	7.47	7.28	6.98	5
	4.07	7.98	7.27	7.62	6.57	6.1	6.27	4.5
	5.15	8.57	8.25	7.14	7.58	6.58	7.09	5.15

## Sheet: Supplementary Fig 2
E. coli B3-1 (tet(X4)) + 10 mM EDTA
	Tigecycline (μg mL-1)
Azidothymidine (μg mL-1)	64	32	16	8	4	2	1	0
0	0.043	0.049	0.045	0.124	0.182	0.382	0.494	0.641
0.031	0.043	0.048	0.043	0.044	0.055	0.071	0.164	0.422
0.063	0.046	0.05	0.043	0.043	0.053	0.058	0.119	0.356
0.125	0.044	0.052	0.046	0.046	0.048	0.054	0.147	0.28
0.25	0.044	0.05	0.044	0.043	0.051	0.049	0.068	0.24
0.5	0.043	0.049	0.044	0.044	0.047	0.051	0.054	0.2
1	0.046	0.048	0.044	0.043	0.045	0.051	0.052	0.05
2	0.043	0.049	0.044	0.045	0.044	0.044	0.043	0.054
E. coli B3-1 (tet(X4)) + 10 mM Mg2+
	Tigecycline (μg mL-1)
Azidothymidine (μg mL-1)	64	32	16	8	4	2	1	0
0	0.183	0.579	0.737	0.648	0.778	0.87	0.836	0.857
0.031	0.187	0.519	0.563	0.532	0.548	0.566	0.549	0.585
0.063	0.182	0.504	0.556	0.542	0.538	0.513	0.496	0.524
0.125	0.17	0.314	0.359	0.296	0.287	0.305	0.331	0.445
0.25	0.1	0.132	0.103	0.095	0.091	0.212	0.223	0.256
0.5	0.08	0.086	0.185	0.102	0.123	0.304	0.283	0.233
1	0.065	0.073	0.068	0.067	0.062	0.058	0.053	0.056
2	0.06	0.064	0.062	0.057	0.054	0.053	0.052	0.053

## Sheet: Supplementary Fig 3
a
	Control	Meropenem	Colistin	Ciprofloxacin
	3.83e-06	2.97e-06	1.01e-05	1.08e-06
	3.01e-06	4.2e-06	7.8e-06	1.99e-06
	3.45e-06	3.2e-06	9.1e-06	1.49e-06
b	Azidothymidine (μg mL-1)
	0	0.125	0.25	0.5
	4.76e-05	4.59e-05	5.02e-05	4.71e-05
	3.06e-05	4.02e-05	4.18e-05	4.08e-05
	3.91e-05	3.42e-05	3.48e-05	4.35e-05

## Sheet: Supplementary Fig 5
b
	Body weight (g)
Days	TIG										TIG + AZI
0	20.17	18.98	18	19.21	18.74	18.58	20.14	21	20.36	20.58	20.17	20.23	19.78	18.58	19.24	18.78	17.68	19.78	20.78	21
14	28.87	28.97	29.78	27	28.74	29.54	27.89	26.78	29.11	30.01	28.71	29.63	27.14	28	27.89	25.89	27.58	29.77	30.41	28.55

## Sheet: Supplementary Fig 6
sdhC	Azidothymidine (μg mL-1)
	0	0.125	0.25	0.5
	1.00397	0.761561	0.661561	0.361778
	1.0077	0.830651	0.492466	0.3691
	0.988327	0.611727	0.355026	0.501681
mdh	Azidothymidine (μg mL-1)
	0	0.125	0.25	0.5
	1.0051	0.817922	0.355891	0.352561
	0.995953	0.524499	0.538536	0.125654
	0.998947	0.668755	0.479057	0.210517
tet(X4)	Azidothymidine (μg mL-1)
	0	0.125	0.25	0.5
	0.991592	0.887784	0.591629	0.476982
	1.00979	0.708966	0.524142	0.384279
	0.998614	0.765325	0.658254	0.450058

## Sheet: Supplementary Fig 7
recA	Azidothymidine (μg mL-1)
	0	0.125	0.25	0.5
	1.00269	5.72178	7.02898	12.7139
	0.99623	2.78697	5.7504	10.2846
	1.00108	5.17082	5.25854	9.82114
lexA	Azidothymidine (μg mL-1)
	0	0.125	0.25	0.5
	1.04662	4.99484	6.90679	10.6224
	0.977987	3.693	5.24718	9.45445
	0.975389	2.39777	3.52711	8.15845
mazEF	Azidothymidine (μg mL-1)
	0	0.125	0.25	0.5
	0.996039	1.97264	1.29344	1.03434
	1.00062	1.4476	0.678999	1.24282
	1.00334	1.04032	1.88288	1.91067
